# Supplementary material for: Demographics, Disease Characteristics, and Treatment Patterns of Patients with Plaque Psoriasis Treated with Biological Drugs: The Experience of a Single-Centre Study in Poland
Source: J Clin Med. 2024 Dec 16;13(24):7647. doi: 10.3390/jcm13247647 (PMC11727830; doi:10.3390/jcm13247647)
Supplement: Supplementary file 1 [file jcm-13-07647-s001.zip]

Archive with 1 entries (1 files):
- jcm-3327797-supplementary.pdf
